# Supplementary material for: Fabrication of Cr-ZnFe2O4/S-g-C3N4 Heterojunction Enriched Charge Separation for Sunlight Responsive Photocatalytic Performance and Antibacterial Study
Source: Molecules. 2022 Sep 26;27(19):6330. doi: 10.3390/molecules27196330 (PMC9571418; doi:10.3390/molecules27196330)
Supplement: Supplementary file 1 [file molecules-27-06330-s001.zip]

Archive with 1 entries (1 files):
- molecules-1909024-supplementary.pdf
